# Supplementary material for: Impact of Deficit Irrigation on Grapevine cv. ‘Touriga Nacional’ during Three Seasons in Douro Region: An Agronomical and Metabolomics Approach
Source: Plants (Basel). 2022 Mar 9;11(6):732. doi: 10.3390/plants11060732 (PMC8956047; doi:10.3390/plants11060732)
Supplement: Supplementary file 1 [file plants-11-00732-s001.zip]

Archive with 1 entries (1 files):
- plants-1583848_SUP.pdf
